# Supplementary material for: Prevalence and Management of Alkyl-Methoxypyrazines in a Changing Climate: Viticultural and Oenological Considerations
Source: Biomolecules. 2021 Oct 15;11(10):1521. doi: 10.3390/biom11101521 (PMC8533812; doi:10.3390/biom11101521)
Supplement: Supplementary file 1 [file biomolecules-11-01521-s001.zip]

Archive with 2 entries (2 files):
- Table S1 Primary sources used to generate the distribution of Harmonia ayridis.xlsx
- __MACOSX/._Table S1 Primary sources used to generate the distribution of Harmonia ayridis.xlsx
