# Supplementary material for: Prevalence and Management of Alkyl-Methoxypyrazines in a Changing Climate: Viticultural and Oenological Considerations
Source: Biomolecules. 2021 Oct 15;11(10):1521. doi: 10.3390/biom11101521 (PMC8533812; doi:10.3390/biom11101521)
Supplement: Supplementary file 1 [file biomolecules-11-01521-s001.zip › Table S1 Primary sources used to generate the distribution of Harmonia ayridis.xlsx]

## Sheet: Table S1 
Country	ISO Code	Year	Group	Citations
USA	US	1988	Before 2000	Brown et al. 2011, Roy et al. 2016
Costa Rica	CR	1988	Before 2000	Hiller and Haelewaters 2019
Colombia	CO	1989	Before 2000	Hiller and Haelewaters 2019
France	FR	1991	Before 2000	Brown et al. 2011
Canada	CA	1994	Before 2000	Brown et al. 2011, Roy et al. 2016
Greece	GR	1998	Before 2000	Brown et al. 2011
Mexico	MX	2000	2000-2002	Hiller and Haelewaters 2019
Germany	DE	2000	2000-2002	Roy et al. 2016
Argentina	AR	2001	2000-2002	Brown et al. 2011, Hillier and Haelewaters 2019
Belgium	BE	2001	2000-2002	Brown et al. 2011, Roy et al. 2016
South Africa	ZA	2001	2000-2002	Brown et al. 2011, Roy et al. 2016
Brazil	BR	2002	2000-2002	Brown et al. 2011, Hillier and Haelewaters 2019
Netherlands	NL	2002	2000-2002	Brown et al. 2011, Roy et al. 2016
Great Britain	GB	2003	2003-2005	Brown et al. 2011
Peru	PE	2003	2003-2005	Brown et al. 2011
Chile	CL	2003	2003-2005	Brown et al. 2011, Roy et al. 2016
Ukraine	UA	2003	2003-2005	Roy et al. 2016
Luxembourg	LU	2004	2003-2005	Brown et al. 2011
Switzerland	CH	2004	2003-2005	Brown et al. 2011, Roy et al. 2016
Ecuador	EC	2004	2003-2005	Cisnero-Heredia and Peñaherrera-Romero 2020
Saudi Arabia	SA	2005	2003-2005	Al Ansi et al. 2020, Biranvand et al. 2019
Poland	PL	2006	2006-2008	Brown et al. 2011
Paraguay	PY	2006	2006-2008	Brown et al. 2011, Hillier and Haelewaters 2019
Austria	AT	2006	2006-2008	Brown et al. 2011, Roy et al. 2016
Czech Republic	CZ	2006	2006-2008	Brown et al. 2011, Roy et al. 2016
Denmark	DK	2006	2006-2008	Brown et al. 2011, Roy et al. 2016
Italy	IT	2006	2006-2008	Brown et al. 2011, Roy et al. 2016
Norway	NO	2006	2006-2008	Brown et al. 2011, Roy et al. 2016
Lietchstein	LI	2007	2006-2008	Brown et al. 2011
Sweden	SE	2007	2006-2008	Brown et al. 2011
Egypt	EG	2007	2006-2008	Brown et al. 2011, Roy et al. 2016
Croatia	HR	2008	2006-2008	Brown et al. 2011
Hungary	HU	2008	2006-2008	Brown et al. 2011
Lesotho	LS	2008	2006-2008	Brown et al. 2011
Serbia	RS	2008	2006-2008	Brown et al. 2011
Slovenia	SI	2008	2006-2008	Brown et al. 2011
Slovakia	SK	2008	2006-2008	Brown et al. 2011, Roy et al. 2016
Bulgaria	BG	2009	2009-2011	Brown et al. 2011
Latvia	LV	2009	2009-2011	Brown et al. 2011
Romania	RO	2009	2009-2011	Brown et al. 2011
Uruguay	UY	2009	2009-2011	Brown et al. 2011, Hillier and Haelewaters 2019
Kenya	KE	2010	2009-2011	Brown et al. 2011, Roy et al. 2016
Turkey	TR	2011	2009-2011	Biranvand et al. 2019
Maldova	MD	2011	2009-2011	Roy et al. 2016
Spain	ES	2013	2012-2014	Pons et al. 2015
Eswatini	SZ	2013	2012-2014	Roy et al. 2016
Panama	PA	2014	2012-2014	Hiller and Haelewaters 2019
Venezuela	VE	2014	2012-2014	Hiller and Haelewaters 2019
Belarus	BY	2014	2012-2014	Roy et al. 2016
Iran	IR	2016	2015-2017	Biranvand et al. 2019
Guatemala	GT	2017	2015-2017	Hiller and Haelewaters 2019
Puerto Rico	PR	2017	2015-2017	Hiller and Haelewaters 2019
Algeria	DZ	2017	2015-2017	Lakhal et al. 2018
Honduras	HN	2018	2018-2020	Hiller and Haelewaters 2019
China	CN	Native	Native	Brown et al. 2011, Roy et al. 2016
Japan	JP	Native	Native	Brown et al. 2011, Roy et al. 2016
Mongolia	MN	Native	Native	Brown et al. 2011, Roy et al. 2016
North Korea	KP	Native	Native	Brown et al. 2011, Roy et al. 2016
Russian Federation	RU	Native	Native	Brown et al. 2011, Roy et al. 2016
South Korea	KR	Native	Native	Brown et al. 2011, Roy et al. 2016
Kazakhstan	KZ	Native	Native	Roy et al. 2016
Vietnam	VN	Native	Native	Roy et al. 2016
Kyrgyzstan	KG	Native	Native	Roy et al. 2016
